# Supplementary material for: Development and Validation of a Multidimensional Population-Based Healthy Aging Scale: Results From the China Health and Retirement Longitudinal Study
Source: Front Med (Lausanne). 2022 Feb 14;9:853759. doi: 10.3389/fmed.2022.853759 (PMC8882972; doi:10.3389/fmed.2022.853759)
Supplement: Supplementary file 1 [file Data_Sheet_1.xls]

## Sheet: Sheet1
	Indicators	Variables	Measurement methods
Factor1 Sensory capacity	Distance vision	da033	How good is your eyesight for seeing things at a distance, like recognizing a friend from across the street (with glasses or corrective lenses if you wear them)? Would you say your eyesight for seeing things at a distance is excellent, very good, good, fair, or poor? 5=Excellent;4=Very good;3=Good;2=Fair;1=Poor
	Near vision	da034	How good is your eyesight for seeing things up close, like reading ordinary newspaper print (with glasses or corrective lenses if you wear them)? Would you say your eyesight for seeing things up close is excellent, very good, good, fair, or poor? 5=Excellent;4=Very good;3=Good;2=Fair;1=Poor
	Hearing	da039	Is your hearing very good, good, fair, poor, or very poor (with a hearing aid if you normally use it and without if you normally don’t)? Would you say your hearing is excellent, very good, good, fair, or poor? 5=Excellent;4=Very good;3=Good;2=Fair;1=Poor
	Memory	dc004	How would you rate your memory at the present time? Would you say it is excellent, very good, good, fair or poor? 5=Excellent;4=Very good;3=Good;2=Fair;1=Poor
Factor2 Cognition capability	Numeracy	dc019-dc023	Let's try some subtraction of numbers this time. What does 100 minus 7 equal(successively repeat 5 times)? Each time: 1=correct ;0=error,total socre:0-5
	Orientation in time	dc001-dc003	dc001:Now I’m going to ask several simple questions. Some may be easy and some may be hard to answer. Please try to answer as honestly as you can. Are you ready? Please tell me today’s date. 1=Year is correct;1= Month is correct;1=Day is correct.dc002: Please tell me the day of the week. Is it Monday, Tuesday, Wednesday, Thursday, Friday, Saturday, or Sunday? 1=correct; dc003:What is the current …
	Immediate recall	dc006s1-s10	recalling 10 words. The score is numbers of correct recalling words
	Delayed recall	dc027s1-s10	recalling 10 words. The score is numbers of correct recalling words
Factor3 mobility capacity	running or jogging	db001	Do you have any difficulty with running or jogging about 1 Km?4= No, I don’t have any difficulty;3=I have difficulty but can still do it; 2=Yes, I have difficulty and need help;1=I can not do it.
	walking	db002	Do you have difficulty with walking 1 km?4= No, I don’t have any difficulty;3=I have difficulty but can still do it; 2=Yes, I have difficulty and need help;1=I can not do it.
	getting up	db004	Do you have difficulty with getting up from a chair after sitting for a long period?4= No, I don’t have any difficulty;3=I have difficulty but can still do it; 2=Yes, I have difficulty and need help;1=I can not do it.
	climbing	db005	Do you have difficulty with climbing several flights of stairs without resting? 4= No, I don’t have any difficulty;3=I have difficulty but can still do it; 2=Yes, I have difficulty and need help;1=I can not do it.
	stooping, kneeling, or crouching	db006	Do you have difficulty with stooping, kneeling, or crouching? 4= No, I don’t have any difficulty;3=I have difficulty but can still do it; 2=Yes, I have difficulty and need help;1=I can not do it.
Factor4 Activities of daily living	Reaching or extending arms	db007	Do you have difficulty with reaching or extending your arms above shoulder level? 4= No, I don’t have any difficulty;3=I have difficulty but can still do it; 2=Yes, I have difficulty and need help;1=I can not do it.
	lifting or carrying weights	db008	Do you have difficulty with lifting or carrying weights over 10 jin, like a heavy bag of groceries?4= No, I don’t have any difficulty;3=I have difficulty but can still do it; 2=Yes, I have difficulty and need help;1=I can not do it.
	picking up	db009	Do you have difficulty with picking up a small coin from a table? 4= No, I don’t have any difficulty;3=I have difficulty but can still do it; 2=Yes, I have difficulty and need help;1=I can not do it.
	dressing	db010	Because of health and memory problems, do you have any difficulty with dressing? Dressing includes taking clothes out from a closet, putting them on, buttoning up, and fastening a belt. 4= No, I don’t have any difficulty;3=I have difficulty but can still do it; 2=Yes, I have difficulty and need help;1=I can not do it.
	bathing or showering	db011	Because of health and memory problems, do you have any difficulty with bathing or showering? 4= No, I don’t have any difficulty;3=I have difficulty but can still do it; 2=Yes, I have difficulty and need help;1=I can not do it.
	Eating	db012	Because of health and memory problems, do you have any difficulty with eating, such as cutting up your food? 4= No, I don’t have any difficulty;3=I have difficulty but can still do it; 2=Yes, I have difficulty and need help;1=I can not do it.
	Getting into or out of bed	db013	Do you have any difficulty with getting into or out of bed? 4= No, I don’t have any difficulty;3=I have difficulty but can still do it; 2=Yes, I have difficulty and need help;1=I can not do it.
	Using the toilet	db014	Because of health and memory problems, do you have any difficulties with using the toilet, including getting up and down? 4= No, I don’t have any difficulty;3=I have difficulty but can still do it; 2=Yes, I have difficulty and need help;1=I can not do it.
	Controlling urination and defecation	db015	Because of health and memory problems, do you have any difficulties with controlling urination and defecation? If you use a catheter (conduit) or a pouch by yourself, then you are not considered to have difficulties. 4= No, I don’t have any difficulty;3=I have difficulty but can still do it; 2=Yes, I have difficulty and need help;1=I can not do it.
	Doing household chores	db016	Because of health and memory problems, do you have any difficulties with doing household chores? 4= No, I don’t have any difficulty;3=I have difficulty but can still do it; 2=Yes, I have difficulty and need help;1=I can not do it.
	Preparing hot meals	db017	Because of health and memory problems, do you have any difficulties with preparing hot meals?4= No, I don’t have any difficulty;3=I have difficulty but can still do it; 2=Yes, I have difficulty and need help;1=I can not do it.
	Shopping	db018	Because of health and memory problems, do you have any difficulties with shopping for groceries? By shopping, we mean deciding what to buy and paying for it. 4= No, I don’t have any difficulty;3=I have difficulty but can still do it; 2=Yes, I have difficulty and need help;1=I can not do it.
	Managing money	db019	Because of health and memory problems, do you have any difficulties with managing your money, such as paying your bills, keeping track of expenses, or managing assets? 4= No, I don’t have any difficulty;3=I have difficulty but can still do it; 2=Yes, I have difficulty and need help;1=I can not do it.
	Taking medications	db020	Because of health and memory problems, do you have any difficulties with taking medications? By taking medications, we mean taking the right portion of medication right on time. 4= No, I don’t have any difficulty;3=I have difficulty but can still do it; 2=Yes, I have difficulty and need help;1=I can not do it.
Factor5 Psychological capacity	Bothering	dc009	I was bothered by things that don't usually bother me.4=Rarely or none of the time (<1 day) ;3= Some or a little of the time (1-2 days); 2=Occasionally or a moderate amount of the time (3-4 days);1= Most or all of the time (5-7 days)
	Attention	dc010	I had trouble keeping my mind on what I was doing.4=Rarely or none of the time (<1 day) ;3= Some or a little of the time (1-2 days); 2=Occasionally or a moderate amount of the time (3-4 days);1= Most or all of the time (5-7 days)
	Depressed	dc011	I felt depressed. 4=Rarely or none of the time (<1 day) ;3= Some or a little of the time (1-2 days); 2=Occasionally or a moderate amount of the time (3-4 days);1= Most or all of the time (5-7 days)
	Energy	dc012	I felt everything I did was an effort . 4=Rarely or none of the time (<1 day) ;3= Some or a little of the time (1-2 days); 2=Occasionally or a moderate amount of the time (3-4 days);1= Most or all of the time (5-7 days)
	Hopefulness	dc013	I felt hopeful about the future 1=Rarely or none of the time (<1 day) ;2= Some or a little of the time (1-2 days); 3=Occasionally or a moderate amount of the time (3-4 days);4= Most or all of the time (5-7 days)
	Fearfulness	dc014	I felt fearful.4=Rarely or none of the time (<1 day) ;3= Some or a little of the time (1-2 days); 2=Occasionally or a moderate amount of the time (3-4 days);1= Most or all of the time (5-7 days)
	Restless	dc015	My sleep was restless 4=Rarely or none of the time (<1 day) ;3= Some or a little of the time (1-2 days); 2=Occasionally or a moderate amount of the time (3-4 days);1= Most or all of the time (5-7 days)
	Happness	dc016	I was happy 1=Rarely or none of the time (<1 day) ;2= Some or a little of the time (1-2 days); 3=Occasionally or a moderate amount of the time (3-4 days);4= Most or all of the time (5-7 days)
	Loneliness	dc017	I felt lonely 4=Rarely or none of the time (<1 day) ;3= Some or a little of the time (1-2 days); 2=Occasionally or a moderate amount of the time (3-4 days);1= Most or all of the time (5-7 days)
	Hopelessness	dc018	I could not get "going."4=Rarely or none of the time (<1 day) ;3= Some or a little of the time (1-2 days); 2=Occasionally or a moderate amount of the time (3-4 days);1= Most or all of the time (5-7 days)
